# Supplementary material for: Age of first diagnosis and incidence rate of uterine fibroids in Ghana. A retrospective cohort study
Source: PLoS One. 2023 Mar 16;18(3):e0283201. doi: 10.1371/journal.pone.0283201 (PMC10019645; doi:10.1371/journal.pone.0283201)
Supplement: S1 Dataset — (XLSX) [file pone.0283201.s001.xlsx]

## Sheet: Sheet1
S/No	Age	Year
1	38	2020
2	28	2019
3	20	2018
4	48	2019
5	23	2019
6	30	2018
7	25	2018
8	34	2018
9	48	2021
10	37	2021
11	35	2021
12	22	2021
13	29	2021
14	42	2021
15	20	2020
16	39	2020
17	34	2019
18	35	2019
19	23	2019
20	32	2019
21	34	2018
22	51	2018
23	23	2018
24	53	2018
25	19	2018
26	34	2019
27	30	2018
28	48	2018
29	23	2021
30	27	2018
31	37	2019
32	27	2021
33	24	2021
34	38	2021
35	28	2020
36	33	2019
37	21	2021
38	25	2021
39	52	2019
40	44	2018
41	22	2021
42	38	2021
43	42	2021
44	17	2020
45	25	2018
46	36	2020
47	42	2018
48	19	2021
49	38	2019
50	27	2020
51	34	2018
52	20	2018
53	28	2020
54	31	2019
55	46	2019
56	42	2018
57	35	2020
58	32	2019
59	29	2020
60	22	2019
61	48	2018
62	30	2018
63	32	2018
64	40	2019
65	24	2018
66	38	2018
67	38	2021
68	25	2020
69	26	2020
70	22	2019
71	28	2018
72	21	2018
73	32	2019
74	24	2019
75	32	2019
76	54	2019
77	44	2018
78	30	2019
79	45	2020
80	40	2018
81	28	2018
82	44	2018
83	27	2020
84	48	2018
85	39	2020
86	33	2018
87	37	2020
88	31	2020
89	51	2018
90	58	2018
91	44	2018
92	39	2020
93	42	2020
94	34	2018
95	22	2018
96	57	2020
97	34	2018
98	40	2019
99	20	2019
100	35	2020
101	35	2018
102	43	2018
103	36	2020
104	41	2018
105	31	2020
106	33	2019
107	28	2020
108	26	2018
109	27	2018
110	34	2018
111	34	2018
112	46	2019
113	39	2020
114	18	2018
115	45	2018
116	35	2018
117	37	2020
118	20	2019
119	32	2018
120	35	2019
121	41	2020
122	23	2019
123	30	2020
124	36	2019
125	22	2020
126	36	2020
127	36	2020
128	36	2018
129	34	2020
130	32	2020
131	34	2018
132	31	2020
133	23	2020
134	22	2020
135	20	2020
136	19	2018
137	31	2020
138	34	2018
139	33	2018
140	18	2019
141	20	2020
142	19	2018
143	38	2021
144	23	2020
145	36	2018
146	55	2021
147	43	2020
148	37	2019
149	37	2019
150	38	2020
151	28	2021
152	24	2020
153	39	2018
154	34	2019
155	30	2020
156	33	2018
157	22	2020
158	25	2020
159	52	2019
160	22	2019
161	26	2018
162	28	2020
163	38	2018
164	23	2019
165	34	2018
166	45	2019
167	38	2018
168	50	2018
169	40	2018
170	37	2019
171	22	2018
172	19	2020
173	39	2018
174	39	2018
175	32	2018
176	25	2020
177	42	2019
178	34	2019
179	26	2018
180	32	2018
181	37	2019
182	22	2020
183	29	2019
184	31	2018
185	39	2018
186	26	2018
187	39	2020
188	27	2019
189	49	2019
190	24	2021
191	57	2021
192	50	2020
193	38	2021
194	36	2021
195	27	2021
196	35	2019
197	37	2019
198	48	2019
199	41	2021
200	29	2020
201	52	2020
202	30	2020
203	34	2020
204	26	2020
205	37	2020
206	43	2020
207	29	2020
208	27	2021
209	36	2021
210	30	2021
211	50	2021
212	32	2021
213	33	2021
214	38	2018
215	43	2021
216	28	2021
217	30	2019
218	39	2021
219	44	2021
220	19	2020
221	45	2019
222	41	2019
223	42	2020
224	44	2021
225	55	2018
226	26	2019
227	18	2020
228	19	2019
229	21	2020
230	45	2020
231	52	2019
232	25	2019
233	35	2020
234	61	2018
235	53	2019
236	51	2019
237	28	2020
238	45	2021
239	33	2020
240	40	2020
241	19	2019
242	30	2020
243	28	2019
244	37	2021
245	27	2018
246	24	2019
247	33	2020
248	39	2019
249	35	2019
250	26	2019
251	18	2019
252	20	2019
253	27	2020
254	30	2020
255	34	2020
256	19	2020
257	45	2020
258	37	2018
259	29	2019
260	25	2020
261	31	2019
262	42	2019
263	50	2019
264	41	2018
265	49	2020
266	31	2018
267	36	2020
268	54	2020
269	33	2018
270	18	2021
271	25	2020
272	31	2021
273	32	2020
274	39	2020
275	49	2020
276	33	2019
277	35	2018
278	30	2019
279	36	2020
280	35	2020
281	41	2019
282	29	2020
283	48	2019
284	40	2020
285	23	2019
286	42	2019
287	44	2018
288	51	2019
289	52	2020
290	26	2018
291	33	2020
292	36	2019
293	43	2020
294	51	2019
295	52	2019
296	26	2021
297	29	2020
298	32	2019
299	34	2018
300	30	2020
301	36	2019
302	39	2019
303	33	2019
304	27	2020
305	30	2019
306	27	2018
307	45	2019
308	23	2020
309	45	2018
310	31	2020
311	39	2021
312	35	2020
313	23	2021
314	49	2019
315	36	2020
316	45	2020
317	33	2020
318	35	2019
319	41	2019
320	34	2019
321	32	2018
322	25	2018
323	36	2021
324	32	2018
325	27	2021
326	49	2018
327	31	2019
328	26	2018
329	29	2019
330	33	2019
331	59	2020
332	44	2021
333	46	2018
334	42	2020
335	37	2019
336	48	2021
337	40	2020
338	35	2018
339	47	2018
340	22	2020
341	33	2018
342	37	2018
343	36	2019
344	39	2018
345	31	2018
346	27	2019
347	47	2018
348	39	2019
349	39	2021
350	33	2018
351	27	2018
352	34	2020
353	27	2020
354	32	2021
355	31	2018
356	30	2020
357	26	2019
358	28	2021
359	34	2019
360	39	2021
361	32	2021
362	33	2018
363	28	2019
364	33	2018
365	29	2018
366	36	2019
367	24	2020
368	33	2019
369	42	2020
370	27	2018
371	30	2021
372	39	2021
373	32	2019
374	35	2019
375	39	2020
376	35	2020
377	30	2020
378	51	2021
379	44	2019
380	40	2019
381	34	2018
382	37	2018
383	31	2018
384	29	2018
385	35	2021
386	42	2019
387	26	2020
388	38	2019
389	35	2018
390	42	2020
391	40	2019
392	44	2021
393	23	2018
394	41	2019
395	33	2019
396	44	2019
397	27	2020
398	34	2019
399	47	2019
400	44	2019
401	31	2019
402	48	2018
403	31	2021
404	38	2018
405	29	2019
406	25	2019
407	39	2020
408	41	2019
409	28	2020
410	34	2018
411	25	2021
412	34	2019
413	33	2019
414	37	2018
415	26	2020
416	35	2020
417	38	2020
418	41	2020
419	38	2020
420	31	2019
421	28	2020
422	36	2021
423	41	2020
424	41	2020
425	36	2018
426	31	2018
427	48	2019
428	32	2018
429	40	2019
430	30	2020
431	28	2019
432	35	2018
433	30	2020
434	31	2019
435	34	2020
436	46	2020
437	51	2019
438	30	2019
439	36	2019
440	49	2018
441	27	2019
442	31	2018
443	35	2021
444	30	2020
445	50	2019
446	56	2021
447	25	2019
448	34	2019
449	32	2020
450	31	2019
451	35	2019
452	32	2019
453	37	2018
454	38	2020
455	49	2019
456	38	2019
457	29	2019
458	28	2018
459	33	2019
460	28	2019
461	51	2020
462	41	2020
463	32	2019
464	56	2019
465	30	2020
466	38	2019
467	40	2020
468	35	2019
469	39	2019
470	45	2019
471	41	2019
472	39	2019
473	26	2019
474	30	2020
475	36	2019
476	33	2019
477	35	2020
478	39	2019
479	30	2018
480	28	2021
481	37	2019
482	36	2020
483	32	2021
484	34	2018
485	31	2020
486	37	2021
487	29	2019
488	33	2020
489	30	2019
490	39	2019
491	52	2019
492	28	2020
493	31	2018
494	33	2019
495	42	2020
496	26	2021
497	35	2019
498	30	2020
499	47	2019
500	22	2020
																0	0	0	0	0	0	0
